# Supplementary material for: Enhancing Photoelectrocatalytic Efficiency of BiVO4 Photoanodes by Crystal Orientation Control
Source: Nanomaterials (Basel). 2024 Nov 21;14(23):1870. doi: 10.3390/nano14231870 (PMC11643834; doi:10.3390/nano14231870)
Supplement: Supplementary file 1 [file nanomaterials-14-01870-s001.zip]

Archive with 1 entries (1 files):
- nanomaterials-3308312-supplementary.pdf
